# Supplementary material for: AMi: a GUI-based, open-source system for imaging samples in multi-well plates
Source: Acta Crystallogr F Struct Biol Commun. 2019 Aug 6;75(Pt 8):531–6. doi: 10.1107/S2053230X19009853 (PMC6688666; doi:10.1107/S2053230X19009853)
Supplement: Supplementary file 2 [file f-75-00531-sup2.zip]

Archive with 1 entries (1 files):
- ft5102sup2.tar
