# Supplementary material for: AMi: a GUI-based, open-source system for imaging samples in multi-well plates
Source: Acta Crystallogr F Struct Biol Commun. 2019 Aug 6;75(Pt 8):531–6. doi: 10.1107/S2053230X19009853 (PMC6688666; doi:10.1107/S2053230X19009853)
Supplement: Supplementary file 4 [file f-75-00531-sup4.txt]

    12     8     1     # number of positons on x and y, then the number of samples at each position
  153.186   20.639   18.146  # coordinates of the top left sample
   54.216   20.969   18.497  # coordinates of the top right sample
  154.187   83.610   17.620  # coordinates of the bottom left sample
   54.987   83.994   18.121  # coordinates of the bottom right sample
   0.0000   0.0000  # fractional offsets of sub-sample 
    0.130 # zstep - the spacing in z between images
     3     # nimages - the number of images of each sample
TAF     # sample name
MCSG4     # plate name
